# Supplementary material for: Mucoadhesive Mesoporous Silica Particles as Versatile Carriers for Doxorubicin Delivery in Cancer Therapy
Source: Int J Mol Sci. 2023 Sep 28;24(19):14687. doi: 10.3390/ijms241914687 (PMC10572865; doi:10.3390/ijms241914687)
Supplement: Supplementary file 1 [file ijms-24-14687-s001.zip]

Archive with 1 entries (1 files):
- ijms-2627340-supplementary.pdf
